# Supplementary material for: Post hoc comparison of the intrarenal and circulating renin‐angiotensin(‐aldosterone) systems in cats with ischemia‐induced chronic kidney disease
Source: Physiol Rep. 2025 Jun 25;13(12):e70417. doi: 10.14814/phy2.70417 (PMC12190553; doi:10.14814/phy2.70417)
Supplement: Supplementary file 4 — Table S3. [file PHY2-13-e70417-s004.xlsx]

## Sheet: Pearson's Correlation Coeffient
Pearson's correlation coefficents between each parameters. p-value of Pearson's correlation analysis between each parameters. All parameters except for bp, sCrea, and SUN were log-transformed to approximate normal distribution.
Data were used if biological samples from the individual cat were collected within 24 hours of one another, and parameter values across all groups were combined.
	PRA	UACR	sAngII	sAng1_7	sAngI	sAngIII	sAng1_5	sAngIV	sAldosterone	Kidney_AngII	Kidney_AngI	Kidney_AngIII	Kidney_AngIV	bp	ACE	AGT	AT1R	REN	sCrea	bun	ACE_S	REN_S
PRA	1	0.0314277	0.707473	0.668176	0.315372	0.182716	0.709591	0.318825	0.04742	0.449203	0.436536	0.53743	-0.0849245	-0.411045	-0.130107	0.167897	-0.466029	0.153644	0.360379	0.478468	0.367461	0.557278
UACR	0.0314277	1	0.186937	0.229914	0.132297	0.225067	0.122144	0.208152	0.501371	0.157628	0.530844	0.148449	-0.847297	-0.0347295	-0.590051	0.414241	-0.149057	-0.145714	0.637529	0.44307	0.0948435	0.178679
sAngII	0.707473	0.186937	1	0.960453	0.7181	0.73562	0.405901	0.794485	0.179245	0.362515	0.603077	0.313918	0.774846	-0.2618	-0.209078	0.506214	-0.47388	0.481364	0.529056	0.530421	0.13149	0.940192
sAng1_7	0.668176	0.229914	0.960453	1	0.775997	0.739799	0.33663	0.808293	0.0996287	0.48322	0.57562	0.403438	0.76061	-0.339115	-0.0901722	0.516228	-0.41491	0.557173	0.504109	0.542764	0.00336667	0.943877
sAngI	0.315372	0.132297	0.7181	0.775997	1	0.901437	-0.262692	0.966883	0.0906614	0.50886	0.357828	0.253611	0.759473	-0.413811	-0.0337481	0.385062	-0.167204	0.354129	0.416833	0.301872	-0.595475	0.90732
sAngIII	0.182716	0.225067	0.73562	0.739799	0.901437	1	-0.230469	0.960625	0.0218576	0.326795	0.344279	0.06584	0.839177	-0.271162	-0.0322088	0.231708	-0.321979	0.250885	0.349129	0.220566	-0.434855	0.886574
sAng1_5	0.709591	0.122144	0.405901	0.33663	-0.262692	-0.230469	1	-0.194336	0.0293305	-0.048909	0.42949	0.220401	0.701191	-0.0515896	-0.215826	0.288855	-0.371485	0.258109	0.222337	0.404567	0.842746	0.10828
sAngIV	0.318825	0.208152	0.794485	0.808293	0.966883	0.960625	-0.194336	1	0.137534	0.433151	0.426163	0.187535	0.809209	-0.358292	-0.0757012	0.369404	-0.271604	0.342571	0.449299	0.33938	-0.460125	0.943171
sAldosterone	0.04742	0.501371	0.179245	0.0996287	0.0906614	0.0218576	0.0293305	0.137534	1	0.408149	0.34384	0.429108	0.896031	0.537595	-0.599572	0.457931	0.199222	-0.0432322	0.472474	0.375989	0.0777746	0.130049
Kidney_AngII	0.449203	0.157628	0.362515	0.48322	0.50886	0.326795	-0.048909	0.433151	0.408149	1	0.266489	0.708037	0.0699953	-0.259587	0.078575	0.174717	-0.0054465	0.273224	0.131077	0.386191	-0.325229	0.425778
Kidney_AngI	0.436536	0.530844	0.603077	0.57562	0.357828	0.344279	0.42949	0.426163	0.34384	0.266489	1	0.215169	-0.621221	-0.314743	-0.466182	0.681578	-0.0026806	0.171123	0.674501	0.749215	0.150199	0.532023
Kidney_AngIII	0.53743	0.148449	0.313918	0.403438	0.253611	0.06584	0.220401	0.187535	0.429108	0.708037	0.215169	1	-0.534745	-0.335541	-0.0789314	0.145672	-0.209958	0.0713001	0.167478	0.450951	-0.0170818	0.269553
Kidney_AngIV	-0.0849245	-0.847297	0.774846	0.76061	0.759473	0.839177	0.701191	0.809209	0.896031	0.0699953	-0.621221	-0.534745	1	NA	0.836789	-0.921331	-0.420658	0.690338	-0.952128	-0.999998	0.899481	0.771484
bp	-0.411045	-0.0347295	-0.2618	-0.339115	-0.413811	-0.271162	-0.0515897	-0.358292	0.537595	-0.259587	-0.314743	-0.335541	NA	1	-0.193184	0.137593	0.741724	0.0443626	-0.395286	-0.324127	0.273397	-0.381965
ACE	-0.130107	-0.590051	-0.209078	-0.0901722	-0.0337481	-0.0322088	-0.215826	-0.0757012	-0.599572	0.078575	-0.466182	-0.0789314	0.836789	-0.193184	1	-0.672978	0.22061	0.478509	-0.807487	-0.585836	-0.179803	-0.144377
AGT	0.167897	0.414241	0.506214	0.516228	0.385062	0.231708	0.288855	0.369404	0.457931	0.174717	0.681578	0.145672	-0.921331	0.137593	-0.672978	1	0.153424	0.0867151	0.770845	0.889892	0.00626214	0.465613
AT1R	-0.466029	-0.149057	-0.47388	-0.41491	-0.167204	-0.321979	-0.371485	-0.271604	0.199222	-0.0054465	-0.0026806	-0.209958	-0.420658	0.741724	0.22061	0.153424	1	0.440979	-0.0204782	-0.441217	-0.27922	-0.397906
REN	0.153644	-0.145714	0.481364	0.557173	0.354129	0.250885	0.258109	0.342571	-0.0432322	0.273224	0.171123	0.0713001	0.690338	0.0443626	0.478509	0.0867151	0.440979	1	-0.247301	0.059614	0.0229716	0.429161
sCrea	0.360379	0.637529	0.529056	0.504109	0.416833	0.349129	0.222337	0.449299	0.472474	0.131077	0.674501	0.167478	-0.952128	-0.395286	-0.807487	0.770845	-0.0204782	-0.247301	1	0.914214	-0.013817	0.51232
SUN	0.478468	0.44307	0.530421	0.542764	0.301872	0.220566	0.404567	0.33938	0.375989	0.386191	0.749215	0.450951	-0.999998	-0.324127	-0.585836	0.889892	-0.441217	0.059614	0.914214	1	0.150274	0.443542
ACE_S	0.367461	0.0948435	0.13149	0.00336667	-0.595475	-0.434855	0.842746	-0.460125	0.0777746	-0.325229	0.150199	-0.0170818	0.899481	0.273397	-0.179803	0.00626214	-0.27922	0.0229716	-0.013817	0.150274	1	-0.207082
REN_S	0.557278	0.178679	0.940192	0.943877	0.90732	0.886574	0.10828	0.943171	0.130049	0.425778	0.532023	0.269553	0.771484	-0.381965	-0.144377	0.465613	-0.397906	0.429161	0.51232	0.443542	-0.207081	1

## Sheet: Pearson's Correlaion p
P-values of Pearson's correlation analysis between each parameters. All parameters except for bp, sCrea, and SUN were log-transformed to approximate normal distribution.
	Data were used if biological samples from the individual cat were collected within 24 hours of one another, and parameter values across all groups were combined.
	PRA	UACR	sAngII	sAng1_7	sAngI	sAngIII	sAng1_5	sAngIV	sAldosterone	Kidney_AngII	Kidney_AngI	Kidney_AngIII	Kidney_AngIV	bp	ACE	AGT	AT1R	REN	sCrea	bun	ACE_S	REN_S
PRA	NA	0.88145	0.000485	0.00128	0.176	0.441	0.000458	0.171	0.84263	0.0277	0.0329	0.00676	0.91508	0.03318	0.545	0.433	0.02172	0.4735	0.13	0.0446	0.111	0.0107
UACR	0.88145	NA	0.472	0.375	0.613	0.385	0.64	0.423	0.04033	0.507	0.016	0.532	0.1527	0.90617	0.00617	0.0694	0.53053	0.53989	0.0106	0.113	0.717	0.493
sAngII	0.00048	0.4725	NA	1.95e-11	0.000363	0.000219	0.0758	2.87e-05	0.44956	0.168	0.0134	0.236	0.43565	0.43677	0.437	0.0454	0.0637	0.05905	0.0351	0.0345	0.581	7.48e-10
sAng1_7	0.00128	0.37469	1.95e-11	NA	5.78e-05	0.000193	0.147	1.62e-05	0.67602	0.0579	0.0196	0.121	0.4498	0.30763	0.74	0.0406	0.11004	0.02495	0.0465	0.0298	0.989	4.28e-10
sAngI	0.1756	0.61274	0.000363	5.78e-05	NA	5.8e-08	0.263	4.04e-12	0.70385	0.0441	0.174	0.343	0.45091	0.2058	0.901	0.141	0.53595	0.1784	0.108	0.256	0.0056	3.41e-08
sAngIII	0.44068	0.38511	0.000219	0.000193	5.8e-08	NA	0.328	1.87e-11	0.92712	0.217	0.192	0.809	0.36607	0.41993	0.906	0.388	0.22392	0.34863	0.185	0.412	0.0554	1.94e-07
sAng1_5	0.00046	0.6405	0.0758	0.147	0.263	0.328	NA	0.412	0.90231	0.857	0.0969	0.412	0.5053	0.88026	0.422	0.278	0.15657	0.33446	0.408	0.12	3.11e-06	0.65
sAngIV	0.17066	0.42273	2.87e-05	1.62e-05	4.04e-12	1.87e-11	0.412	NA	0.56311	0.0937	0.0998	0.487	0.39979	0.27927	0.781	0.159	0.30888	0.19399	0.0808	0.198	0.0412	4.77e-10
sAldosterone	0.84263	0.04033	0.45	0.676	0.704	0.927	0.902	0.563	NA	0.117	0.192	0.0972	0.29288	0.08808	0.0141	0.0745	0.45948	0.87369	0.0646	0.151	0.744	0.585
Kidney_AngII	0.02766	0.50687	0.168	0.0579	0.0441	0.217	0.857	0.0937	0.11655	NA	0.162	1.73e-05	0.88146	0.39174	0.685	0.365	0.97763	0.15155	0.593	0.113	0.219	0.1
Kidney_AngI	0.03295	0.01603	0.0134	0.0196	0.174	0.192	0.0969	0.0998	0.19224	0.162	NA	0.262	0.13649	0.29492	0.0108	4.68e-05	0.98899	0.37478	0.00154	0.000345	0.579	0.0339
Kidney_AngIII	0.00676	0.53223	0.236	0.121	0.343	0.809	0.412	0.487	0.0972	1.73e-05	0.262	NA	0.21621	0.26237	0.684	0.451	0.27432	0.71322	0.493	0.0603	0.95	0.313
Kidney_AngIV	0.91508	0.1527	0.436	0.45	0.451	0.366	0.505	0.4	0.29288	0.881	0.136	0.216	NA	NA	0.0189	0.00319	0.34734	0.08601	0.0479	0.00129	0.288	0.439
bp	0.03318	0.90617	0.437	0.308	0.206	0.42	0.88	0.279	0.08808	0.392	0.295	0.262	NA	NA	0.527	0.654	0.0037	0.88558	0.332	0.433	0.416	0.246
ACE	0.54455	0.00617	0.437	0.74	0.901	0.906	0.422	0.781	0.01409	0.685	0.0108	0.684	0.01889	0.52716	NA	6.33e-05	0.25014	0.00864	2.92e-05	0.0106	0.505	0.594
AGT	0.43292	0.0694	0.0454	0.0406	0.141	0.388	0.278	0.159	0.07447	0.365	4.68e-05	0.451	0.00319	0.65397	6.33e-05	NA	0.42685	0.65467	0.000112	7.65e-07	0.982	0.0691
AT1R	0.02172	0.53053	0.0637	0.11	0.536	0.224	0.157	0.309	0.45948	0.978	0.989	0.274	0.34734	0.0037	0.25	0.427	NA	0.01664	0.934	0.0668	0.295	0.127
REN	0.4735	0.53989	0.0591	0.025	0.178	0.349	0.334	0.194	0.87369	0.152	0.375	0.713	0.08601	0.88558	0.00864	0.655	0.01664	NA	0.307	0.814	0.933	0.0972
sCrea	0.1296	0.01057	0.0351	0.0465	0.108	0.185	0.408	0.0808	0.0646	0.593	0.00154	0.493	0.04787	0.33242	2.92e-05	0.000112	0.93368	0.30737	NA	1.12e-07	0.959	0.0425
SUN	0.04458	0.11258	0.0345	0.0298	0.256	0.412	0.12	0.198	0.15121	0.113	0.000345	0.0603	0.00129	0.43349	0.0106	7.65e-07	0.06682	0.81423	1.12e-07	NA	0.579	0.0853
ACE_S	0.11096	0.71729	0.581	0.989	0.0056	0.0554	3.11e-06	0.0412	0.74449	0.219	0.579	0.95	0.28789	0.41595	0.505	0.982	0.29496	0.9327	0.959	0.579	NA	0.381
REN_S	0.01069	0.49262	7.48e-10	4.28e-10	3.41e-08	1.94e-07	0.65	4.77e-10	0.58474	0.1	0.0339	0.313	0.43903	0.24636	0.594	0.0691	0.12692	0.09715	0.0425	0.0853	0.381	NA

## Sheet: abbreviations
Abbrevations	Full names
ACE	Angiotensin-converting enzyme
ACE-S	Surrogate for angiotensin-converting enzyme activity in serum
AGT	Angiotensinogen, renal transcription level
AT1R	Angiotensin Type-1 Receptor, renal transcription level
(s)Ang	(serum) Angiotensin
bp	systolic arteriol blood pressure
PRA	Plasma Renin Activity
REN	Renin, renal transcription level
REN-S	Surrogate for renin activity in serum
sCrea	serum creatinine
SUN	serum urea nitrogen
UACR	Urine Aldosterone-to-Creatinine Ratio
